# Supplementary material for: Key facets to build up eHealth and mHealth interventions to enhance physical activity, sedentary behavior and nutrition in healthy subjects – an umbrella review
Source: BMC Public Health. 2020 Oct 23;20:1605. doi: 10.1186/s12889-020-09700-7 (PMC7585171; doi:10.1186/s12889-020-09700-7)
Supplement: Supplementary file 2 — Additional file 2. AMSTAR score of every criterion. [file 12889_2020_9700_MOESM2_ESM.xlsx]

## Sheet: Tabelle1
Study	1. Was an ‘a priori’ design provided?	2. Was there duplicate study selection and data extraction?	3. Was a comprehensive literature search performed?	4. Was the status of publication (i.e. grey literature) used as an inclusion criterion?	5. Was a list of studies (included and excluded) provided?	6. Were the characteristics of the included studies provided?	7. Was the scientific quality of the included studies assessed and documented?	8. Was the scientific quality of the included studies used appropriately in formulating conclusions?	9. Were the methods used to combine the findings of studies appropriate?	10. Was the likelihood of publication bias assessed?	11. Was the conflict of interest stated?
Böhm et al. 2019	0	1	1	1	0	1	1	1	0	0	0
Buckingham et al. 2019	1	1	1	1	0	1	1	1	0	0	0
Direito et al. 2017	0	1	1	1	0	1	1	1	1	1	0
Ferrer et al. 2017	0	0	1	1	0	1	0	1	0	0	0
Hamel et al. 2011	0	1	1	0	0	1	1	0	0	0	0
McIntosh et al. 2017	1	0	0	1	0	1	1	1	0	0	0
Muellemann et al. 2018	1	1	1	1	0	1	1	1	0	0	0
Nour et al. 2016	1	0	1	1	1	1	1	1	1	1	0
Rocha et al. 2019	0	0	1	0	0	1	1	1	1	1	0
Schoeppe et al. 2016	0	0	1	0	0	1	1	1	0	0	0
Stephenson et al. 2017	1	0	0	0	0	1	1	1	1	0	0
